# Supplementary material for: Physiology-Versus Angiography-Guided Complete Coronary Revascularization in STEMI Patients with Multivessel Disease: A Network Meta-Analysis
Source: J Clin Med. 2025 Jan 9;14(2):355. doi: 10.3390/jcm14020355 (PMC11766365; doi:10.3390/jcm14020355)
Supplement: Supplementary file 1 [file jcm-14-00355-s001.zip]

Archive with 2 entries (2 files):
- Figure S1  Funnel plot for analysis publication bias.pdf
- Table S1 supplementary_Cochraine Risk Bias.docx
